# Supplementary material for: ASPP2 Is Phosphorylated by CDK1 during Mitosis and Required for Pancreatic Cancer Cell Proliferation
Source: Cancers (Basel). 2023 Nov 15;15(22):5424. doi: 10.3390/cancers15225424 (PMC10670399; doi:10.3390/cancers15225424)
Supplement: Supplementary file 1 [file cancers-15-05424-s001.zip]

Archive with 2 entries (2 files):
- cancers-2664200-original-images.pdf
- cancers-2664200-supplementary.csv
